# Supplementary material for: The PI3K/mTOR Pathway Is Targeted by Rare Germline Variants in Patients with Both Melanoma and Renal Cell Carcinoma
Source: Cancers (Basel). 2021 May 7;13(9):2243. doi: 10.3390/cancers13092243 (PMC8125037; doi:10.3390/cancers13092243)
Supplement: Supplementary file 1 [file cancers-13-02243-s001.zip]

Archive with 3 entries (3 files):
- Hubert_Suybeng_MelanomaRCC_Supp_File1_proofread.docx
- Hubert_Suybeng_MelanomaRCC_Supp_File2_R2.pdf
- Hubert_Suybeng_MelanomaRCC_Supp_Tables_proofread.xlsx
