# Supplementary material for: The PI3K/mTOR Pathway Is Targeted by Rare Germline Variants in Patients with Both Melanoma and Renal Cell Carcinoma
Source: Cancers (Basel). 2021 May 7;13(9):2243. doi: 10.3390/cancers13092243 (PMC8125037; doi:10.3390/cancers13092243)
Supplement: Supplementary file 1 [file cancers-13-02243-s001.zip › Hubert_Suybeng_MelanomaRCC_Supp_Tables_proofread.xlsx]

## Sheet: Table S1
Table S1. Clinical and genetic characteristics of the 46 exome-sequenced cases affected by both malignant melanoma and RCC.
Clinical characteristics								MC1R status			Predisposing genes			Rare deleterious germline variation over 13 new candidate susceptibility genes
											melanoma	RCC
Patient ID	Sex	Age at first melanoma	Type of melanoma	Age at first RCC	RCC subtype	Family historya	Personal historyb	MC1R variants	Class	gnomAD NFE	ACD	FLCN	TSC1	PIK3CD	MTOR	EP300	NFRKB	SETD2	CLTCL1	RAE1	SMC2	ZBTB21	EBF4	ESAM	MTSS2	TMEM192
C01	Male	58	Cutaneous	51	ccRCC			p.R151C	R	7.19 %						p.T565I
C02	Female	38	Cutaneous	38	chRCC																				p.K116N
C03	Male	34	Cutaneous	35	ccRCC			p.V60L p.I155T	r r	11.87 % 0.91 %
C04	Female	57	Cutaneous	61	ccRCC		Meningioma	p.R151C	R	7.19 %														p.R293W
C05	Male	41	Cutaneous	44	ccRCC		Prostate cancer	p.R160W	R	7.97 %									p.A475S
C06	Male	54	Cutaneous	54	ccRCC		Pancreatic ADC														p.A785T
C07	Male	27	Ocular	42	ccRCC
C08	Male	63	Cutaneous	63	ccRCC														p.V959I
C09	Male	59	Cutaneous	59	ccRCC		Lymphoma	p.V60L	r	11.87 %		p.W306X														p.Q35X
C10	Female	46	Cutaneous	55	ccRCC		DNS	p.V60L	r	11.87 %	p.L511R						p.A249V
C11	Male	54	Cutaneous	49	pRCC		Prostate ADC	p.R160W	R	7.97 %								p.G2315E
C12	Female	53	Cutaneous	53	ccRCC			p.V60L	r	11.87 %
C13	Female	60	Cutaneous	61	ccRCC		Spinocelullar carcinoma	p.R151C	R	7.19 %									p.V335A						p.P719L
C14	Male	61	Cutaneous	56	ccRCC		Sinus cancer; Prostate cancer	p.V92M	r	8.42 %
C15	Male	43	Cutaneous	44	ccRCC		Sigmoid ADC	p.R160W p.I180fs	R VUS	7.97 % 0.13 %							p.P705S
C16	Female	57	Cutaneous	59	ccRCC		Breast IDC; Rectal ADC	p.D84E p.V92M	R r	0.96 % 8.42 %										p.Q122R		p.T919M
C17	Male	47	Cutaneous	45	ccRCC			p.V60L	r	11.87 %										p.S105L
C18	Male	48	Cutaneous	48	ccRCC	Melanoma		p.F196V	VUS	0.0009 %					p.D302V
C19	Male	45	Cutaneous	46	RCC			p.V60L p.R151C	r R	11.87 % 7.19 %			p.Q743fs
C20	Female	44	Cutaneous	53	ccRCC
C21	Female	41	Cutaneous	49	ccRCC			p.V60L	r	11.87 %				p.R104C
C22	Male	50	Cutaneous	55	ccRCC			p.D84E	R	0.96 %
C23	Female	61	Cutaneous	56	RCC		Colon ADC; Breast IDC												p.D726A p.H607R
C24	Male	63	Cutaneous	63	ccRCC		BCC	p.V60L p.V92M	r r	11.87 % 8.42 %
C25	Male	57	Unknown	57	ccRCC									p.E83G
C26	Female	19	Cutaneous	43	ccRCC		Polycystic disease of pancreas	p.V92M	r	8.42 %					p.T1834M
C27	Male	46	Cutaneous	57	ccRCC		Colon adenoma	p.R142H	R	0.69 %								p.T1033A	p.R1039Q					p.T238M
C28	Female	48	Cutaneous	49	ccRCC			p.R151C p.D294H	R R	7.19 % 1.64 %												p.R445H
C29	Male	43	Cutaneous	43	ccRCC	Melanoma	Atypical naevi	p.V60L p.T95M	r VUS	11.87 % 0.059 %
C30	Male	53	Cutaneous	60	ccRCC																		p.L117M p.A551T
C31	Female	57	Cutaneous	59	ccRCC	Melanoma		p.V92M	r	8.42 %											p.A785T
C32	Male	55	Cutaneous	59	pRCCI		Thyroid cancer											p.M1845T
C33	Male	46	Cutaneous	51	ccRCC			p.R151C	R	7.19 %			p.R706H									p.R680C
C34	Male	62	Cutaneous	63	pRCC																					p.Q35P
C35	Male	55	Cutaneous	59	pRCCI		BCC	p.V60L p.R160W	r R	11.87 % 7.97 %							p.P922L
C36	Male	34	Cutaneous	38	pRCC										p.R628C
C37	Male	49	Cutaneous	53	ccRCC	Melanoma		p.R151C	R	7.19 %					p.T1834M			p.P2304T p.R399T					p.R110Q
C38	Male	63	Cutaneous	64	ccRCC			p.I155T p.R163Q	r r	0.91 % 4.94 %											p.T495I
C39	Male	54	Cutaneous	61	pRCC		Colon ADC	p.R163Q	r	4.94 %		p.W306X									p.T1167A
C40	Male	32	Cutaneous	34	ccRCC			p.R151C	R	7.19 %
C41	Male	64	Cutaneous	54	ccRCC		Rectosigmoid adenoma	p.R151C	R	7.19 %
C42	Male	48	Cutaneous	60	pRCCI ccRCC
C43	Male	46	Cutaneous	48	ccRCC			p.V60L	r	11.87 %						p.P239L
C44	Male	44	Cutaneous	38	ccRCC		DNS	p.V92M p.R160W	r R	8.42 % 7.97 %															p.D485G
C45	Female	46	Cutaneous	51	ccRCC		Melanocytic tumor	p.R163Q	r	4.94 %
C46	Male	48	Cutaneous	40	ccRCC	Melanoma; ccRCC	Parkinson disease	p.R151C p.D294H	R R	7.19 % 1.64 %						p.P784L									p.R394Q
Variants are identified through their amino acid consequence with regards to wild type. aFamilial history of melanoma and/or RCC defined as per at least one affected 1st degree relative. bPersonal medical history describing other relevant diseases diagnosed in proband. R: moderate-risk variant in melanoma [35]; r: low-risk variant in melanoma [35]; VUS: Variant of Uncertain Significance; ADC: ade…

## Sheet: Table S2
Table S2. ProxECAT results for 908 genes hosting at least two rare deleterious variants in cases.
HGNC gene symbol	Rare deleterious allele counts		P-valuea	Q-valueb
	Internal cases (N=46)	External controls (N=19,751)
PIK3CD	2	68	2.2e-05	0.04
MTOR	4	252	3.5e-05	0.05
RAE1	2	18	7.9e-05	0.08
ZBTB21	3	120	0.00016	0.12
ESAM	2	37	0.00017	0.12
TMEM192	2	30	0.00026	0.13
CLTCL1	6	438	0.00028	0.13
NFRKB	3	233	0.00029	0.13
EP300	3	266	0.00042	0.15
MTSS2	4	206	0.00042	0.15
SETD2	5	505	0.00057	0.16
SMC2	4	131	0.0006	0.17
EBF4	3	72	0.00074	0.18
TRIM31	2	36	0.0011	0.22
ATP2B3	2	112	0.0011	0.22
C11orf63	4	102	0.0011	0.22
COG2	3	128	0.0013	0.25
ADD1	2	101	0.0014	0.25
FLG2	2	204	0.0014	0.25
PCDH1	2	128	0.0015	0.27
GALNT14	4	276	0.0018	0.3
SRL	2	105	0.0022	0.33
POU6F2	2	133	0.0023	0.33
PTPRF	3	509	0.0024	0.33
SCN5A	3	420	0.0024	0.33
WIZ	2	119	0.0024	0.33
KMT2A	3	387	0.0025	0.33
CAPN11	4	218	0.0027	0.34
WDR60	3	196	0.0028	0.34
UNC80	5	647	0.0028	0.34
WDFY4	5	563	0.0028	0.34
RFT1	3	143	0.003	0.35
LRRC24	2	79	0.0031	0.35
DOCK1	3	403	0.0035	0.38
RAPH1	2	191	0.0035	0.38
COL20A1	3	242	0.0036	0.38
TBC1D10B	3	158	0.0037	0.38
BAIAP3	3	375	0.0038	0.38
NUDT19	4	131	0.0038	0.38
ANKRD11	3	423	0.0038	0.38
BRD4	2	124	0.0038	0.38
GH2	2	41	0.0042	0.4
SRCAP	2	306	0.0042	0.4
ADCY5	3	227	0.0045	0.4
PCDHA7	4	251	0.0045	0.4
ADH1C	2	43	0.0045	0.4
ERBB4	2	133	0.0045	0.4
LYST	3	573	0.0049	0.4
HEPHL1	3	319	0.0049	0.4
TECPR1	3	307	0.0049	0.4
RAB3IP	2	39	0.0049	0.4
KIF4A	2	45	0.0049	0.4
PASD1	2	87	0.0049	0.4
IRS2	2	136	0.0049	0.4
FGR	2	92	0.0049	0.4
SLC27A1	3	125	0.0053	0.42
NR1H4	3	78	0.0057	0.44
ARHGEF6	2	43	0.0057	0.44
TSPYL2	2	64	0.0057	0.44
TET1	2	189	0.0057	0.44
MEGF11	4	361	0.006	0.45
LRRC7	2	245	0.006	0.45
SECISBP2	2	108	0.006	0.45
GET4	2	81	0.006	0.45
PTPRO	3	220	0.0064	0.45
GLDC	3	363	0.0064	0.45
HMCN2	3	748	0.0064	0.45
OR10G9	2	70	0.0064	0.45
ADAMTS7	2	483	0.0064	0.45
ARAP2	4	290	0.0068	0.45
BPHL	2	45	0.0068	0.45
OR5L2	2	72	0.0068	0.45
ADAM2	2	83	0.0068	0.45
DPY19L2	2	99	0.0068	0.45
ZNF536	2	175	0.0068	0.45
ATXN7L2	3	105	0.0068	0.45
TICAM1	3	97	0.0072	0.46
NR1I3	3	93	0.0072	0.46
IGSF21	3	137	0.0076	0.46
DLG4	2	104	0.0076	0.46
BMP2K	2	174	0.0076	0.46
IBTK	2	146	0.0076	0.46
SOX10	2	48	0.0076	0.46
EPHA4	2	131	0.0079	0.48
AKNA	3	286	0.0083	0.49
MYO3B	3	315	0.0083	0.49
PCDH11X	3	62	0.0087	0.49
TFAP4	2	40	0.0087	0.49
SIGLEC10	2	84	0.0087	0.49
TBC1D4	2	157	0.0087	0.49
HECW1	2	216	0.0087	0.49
ERCC6L	2	44	0.0091	0.49
ZFP91	2	52	0.0091	0.49
MYRF	2	197	0.0091	0.49
DIDO1	3	268	0.0091	0.49
INPP4B	2	95	0.0094	0.49
OSBPL5	2	144	0.0094	0.49
STAB1	6	823	0.0094	0.49
GAL3ST3	3	100	0.0098	0.49
OR4D9	3	142	0.0098	0.49
ADAM32	2	111	0.0098	0.49
ADGRB1	2	265	0.0098	0.49
ELN	2	191	0.0098	0.49
FBN1	2	336	0.0098	0.49
BSG	2	71	0.0098	0.49
SBF1	4	729	0.0098	0.49
LRP1B	4	872	0.0098	0.49
DHX34	3	369	0.01	0.5
MELTF	2	286	0.01	0.5
XRN1	3	166	0.011	0.5
BHLHA9	2	7	0.011	0.5
ADCY4	3	322	0.011	0.5
ZFC3H1	4	402	0.011	0.5
CEL	2	332	0.011	0.5
OPA1	2	182	0.011	0.5
ITGA3	2	258	0.011	0.5
AMER1	2	149	0.011	0.5
RRAS	2	97	0.011	0.5
ATP1A2	2	166	0.011	0.5
ZNF521	2	156	0.011	0.5
PCDHGA1	2	111	0.011	0.5
NOVA1	2	19	0.011	0.5
LAMA5	6	1554	0.011	0.5
MC1R	3	328	0.012	0.52
APBB1	3	201	0.012	0.53
DSP	3	552	0.012	0.53
EPAS1	2	110	0.012	0.53
KRT5	2	159	0.012	0.53
SCN3A	3	210	0.012	0.53
UHRF1BP1	3	172	0.013	0.54
CDH4	5	293	0.013	0.55
IDH3G	2	25	0.014	0.58
ZSWIM6	2	115	0.014	0.58
CCND3	2	49	0.014	0.58
STAC	2	140	0.014	0.58
HSPA12B	2	167	0.014	0.58
CACNA1D	2	363	0.014	0.58
FOXO1	2	39	0.014	0.58
NADSYN1	3	299	0.015	0.59
RGS19	2	35	0.015	0.59
RALGDS	2	269	0.015	0.59
MKNK1	2	126	0.015	0.59
WDR34	2	141	0.015	0.6
STAT2	2	80	0.015	0.6
CHST7	2	21	0.016	0.6
LRRC4B	2	95	0.016	0.6
SLC37A3	2	93	0.016	0.6
CGNL1	4	395	0.016	0.6
EP400	4	684	0.016	0.6
NFASC	2	362	0.016	0.61
XPO6	2	208	0.016	0.61
THSD7A	3	343	0.017	0.62
TUBGCP6	2	581	0.017	0.62
IPO4	4	167	0.017	0.62
APBA3	4	275	0.017	0.63
IQGAP3	4	448	0.017	0.63
PRPF18	2	101	0.018	0.63
CERK	2	101	0.018	0.63
MYH9	2	454	0.018	0.63
TRIP12	2	248	0.018	0.63
NRDC	2	151	0.018	0.63
DNAH17	4	1506	0.018	0.63
ESPN	7	312	0.019	0.63
CYP26B1	2	176	0.019	0.63
GNA12	2	29	0.019	0.63
ZBED6	2	89	0.019	0.64
ZSCAN2	2	170	0.019	0.64
CELSR2	3	950	0.019	0.65
STAT5A	2	84	0.02	0.65
CLCA2	2	228	0.02	0.65
ABCA9	3	379	0.02	0.66
MAP7D2	2	70	0.02	0.66
MKLN1	2	43	0.02	0.66
ARSF	2	80	0.02	0.66
PLEKHA7	2	253	0.02	0.66
SYNE1	5	1749	0.02	0.66
MAP1A	3	439	0.021	0.66
IFRD2	3	313	0.021	0.66
COPS2	2	10	0.021	0.66
CHRNA4	2	191	0.021	0.66
UBN1	2	193	0.021	0.66
GCKR	2	240	0.021	0.66
OPTN	2	60	0.021	0.66
KLHL36	2	113	0.021	0.66
PNLIPRP1	4	164	0.022	0.67
HIF1A	2	90	0.022	0.67
TNS3	2	278	0.022	0.67
CACNA1A	3	308	0.022	0.67
SEZ6L	2	155	0.022	0.67
COL12A1	6	632	0.022	0.67
SUPT6H	2	238	0.023	0.67
ATM	4	621	0.023	0.67
MFSD12	4	358	0.023	0.68
SEC14L5	4	284	0.023	0.69
MCM3	3	244	0.024	0.69
KIAA1328	2	97	0.024	0.69
ANKS1A	2	161	0.024	0.69
COL8A2	3	136	0.024	0.69
CDC42BPB	3	171	0.024	0.69
MAP9	2	43	0.025	0.69
SMG9	2	91	0.025	0.69
SENP7	2	112	0.025	0.69
FLCN	2	184	0.025	0.69
GMIP	2	256	0.025	0.69
NFATC1	2	264	0.025	0.69
PER1	3	576	0.025	0.7
MFSD11	2	79	0.026	0.71
MIOS	2	103	0.026	0.71
CDH13	2	322	0.026	0.72
PTPRU	2	353	0.026	0.72
ADAMTSL4	3	465	0.027	0.72
CYS1	2	10	0.027	0.72
TOX2	2	173	0.027	0.72
CACHD1	2	368	0.027	0.72
RIMBP2	3	300	0.028	0.73
DACH2	4	88	0.028	0.73
ATOH8	2	77	0.028	0.73
DDX41	2	119	0.028	0.73
JMJD1C	2	399	0.028	0.73
KCP	2	157	0.028	0.73
TPR	4	459	0.028	0.73
CROCC2	3	174	0.028	0.73
MKI67	4	343	0.028	0.73
ZNF646	3	485	0.029	0.73
MFSD7	2	134	0.029	0.73
CATSPER4	2	132	0.029	0.73
RUFY4	2	148	0.029	0.73
ELFN2	2	304	0.029	0.73
VDAC1	2	22	0.03	0.73
VSIR	2	66	0.03	0.73
TGS1	2	125	0.03	0.73
RNF123	2	380	0.03	0.74
MXD4	2	66	0.031	0.74
GNPTAB	2	198	0.031	0.74
CALHM2	2	107	0.031	0.74
ADAD1	2	113	0.031	0.74
CEP104	3	256	0.031	0.74
PKD1L2	3	665	0.032	0.74
ABCC3	3	475	0.032	0.74
COL4A3	3	318	0.032	0.74
CAPRIN2	2	164	0.032	0.74
ZSWIM4	2	182	0.032	0.74
FAXC	2	40	0.033	0.74
WDR38	2	39	0.033	0.74
KCNG4	2	273	0.033	0.74
ADCY6	2	247	0.033	0.74
MGA	2	415	0.033	0.74
UTRN	3	937	0.034	0.74
TMEM173	2	30	0.034	0.74
ERO1B	2	69	0.034	0.74
MSI2	2	84	0.034	0.74
IQCE	2	325	0.034	0.74
TET2	2	227	0.034	0.74
DSG2	2	196	0.034	0.74
PYROXD2	3	160	0.034	0.74
PCCB	5	255	0.034	0.74
TENM1	2	161	0.034	0.74
SLC12A3	4	456	0.034	0.74
DMD	3	487	0.035	0.74
CARNS1	2	192	0.035	0.74
ZNF599	2	167	0.035	0.74
NOS1	2	320	0.035	0.74
RCOR2	2	66	0.035	0.74
PRR36	2	64	0.035	0.74
BSN	2	413	0.035	0.74
P2RX7	3	229	0.036	0.74
LGI2	2	95	0.036	0.74
CARMIL3	2	261	0.036	0.74
ABCA4	2	627	0.036	0.74
MED13	2	330	0.036	0.74
PYGL	2	219	0.036	0.74
ZNFX1	3	276	0.036	0.74
COL18A1	3	757	0.036	0.74
FLNA	3	252	0.036	0.74
MICAL1	3	355	0.037	0.74
PRX	3	425	0.037	0.74
NRK	2	150	0.037	0.74
SCIN	3	305	0.038	0.74
USP35	3	349	0.038	0.74
DMKN	2	104	0.038	0.74
UPK3A	2	88	0.038	0.74
SDSL	2	152	0.038	0.74
PDZRN3	2	306	0.038	0.74
TLR3	2	114	0.038	0.74
FARP1	2	397	0.038	0.74
SIDT1	2	309	0.038	0.74
AOC2	2	205	0.038	0.74
DENND4C	2	233	0.038	0.74
CEMIP	2	380	0.038	0.74
UBR4	3	879	0.038	0.74
ASB18	3	83	0.042	0.76
C15orf39	3	289	0.042	0.76
ITSN2	3	497	0.042	0.76
HERC6	3	257	0.042	0.76
BTNL9	2	96	0.042	0.76
GUCY1A3	2	123	0.042	0.76
ZMIZ2	2	230	0.042	0.76
ANXA4	2	118	0.042	0.76
H6PD	2	354	0.042	0.76
TSC1	2	175	0.042	0.76
DLC1	2	321	0.042	0.76
VWA3B	2	227	0.042	0.76
DMTF1	2	86	0.042	0.76
COG7	2	167	0.042	0.76
ACAP1	2	115	0.042	0.76
FUT10	2	156	0.042	0.76
TRPM2	2	618	0.042	0.76
URB1	3	430	0.042	0.76
MEGF6	2	341	0.042	0.76
PALMD	3	115	0.045	0.78
ZNF154	3	131	0.045	0.78
C6	3	230	0.045	0.78
C2CD3	3	388	0.045	0.78
ZNF587	4	165	0.045	0.78
GPM6B	2	52	0.045	0.78
CD180	2	135	0.045	0.78
KIAA0319	2	230	0.045	0.78
THBS3	2	266	0.045	0.78
RAB3GAP1	2	127	0.045	0.78
KLK13	2	94	0.045	0.78
ZKSCAN7	2	133	0.045	0.78
PFAS	2	392	0.045	0.78
CPT1C	2	235	0.045	0.78
MEP1A	2	157	0.045	0.78
ABCA12	2	528	0.045	0.78
CD82	2	93	0.045	0.78
PTPN23	2	358	0.045	0.78
DOCK4	3	302	0.045	0.78
RBL1	3	408	0.049	0.81
CEP290	3	551	0.049	0.81
MCM5	3	243	0.049	0.81
KIF17	2	386	0.049	0.81
CEP295	2	255	0.049	0.81
LAMB1	2	396	0.049	0.81
COL23A1	2	293	0.049	0.81
NRDE2	2	182	0.049	0.81
CHM	2	62	0.049	0.81
VPS13A	2	476	0.049	0.81
KIFC3	2	223	0.049	0.81
TCHP	2	187	0.049	0.81
CUX1	2	288	0.049	0.81
HMGXB3	2	137	0.049	0.81
BLM	3	337	0.053	0.83
GRIN3B	3	347	0.053	0.83
L1CAM	2	123	0.053	0.83
MTBP	2	118	0.053	0.83
CDH17	2	166	0.053	0.83
NES	2	220	0.053	0.83
TMCO4	2	341	0.053	0.83
TBC1D9B	2	420	0.053	0.83
FNBP4	2	113	0.053	0.83
WDR6	3	261	0.053	0.83
ADGRL3	3	204	0.053	0.83
KEL	3	181	0.057	0.86
ENO4	3	164	0.057	0.86
HPS5	3	286	0.057	0.86
FAM83E	3	201	0.057	0.86
ADGRF5	2	285	0.057	0.86
ITGAM	2	352	0.057	0.86
AGBL1	2	310	0.057	0.86
CA11	2	43	0.057	0.86
AZGP1	2	49	0.057	0.86
LRP10	2	138	0.057	0.86
SLC34A3	2	393	0.057	0.86
LSS	2	207	0.057	0.86
VWF	3	722	0.057	0.86
C15orf52	3	223	0.06	0.87
MERTK	3	217	0.06	0.87
MTNR1A	2	92	0.06	0.87
MTFR2	2	64	0.06	0.87
PTPN14	2	355	0.06	0.87
SLF2	2	164	0.06	0.87
MUSK	2	184	0.06	0.87
INTS10	2	93	0.06	0.87
XIRP2	2	617	0.06	0.87
DCAF6	2	158	0.06	0.87
MRE11	2	128	0.06	0.87
ACADL	2	119	0.06	0.87
PIGO	2	181	0.06	0.87
ANO5	2	166	0.06	0.87
IDE	2	139	0.06	0.87
COL22A1	3	334	0.06	0.87
LRRK2	3	365	0.06	0.87
SGSM3	2	234	0.06	0.87
NT5C1A	2	71	0.064	0.88
PACRGL	2	56	0.064	0.88
LAD1	2	149	0.064	0.88
FRMPD3	2	186	0.064	0.88
LATS1	2	145	0.064	0.88
CSRNP1	2	112	0.064	0.88
F2RL3	2	154	0.064	0.88
EPHB2	2	202	0.064	0.88
AVIL	2	199	0.064	0.88
HKDC1	2	284	0.064	0.88
ENPEP	2	241	0.064	0.88
ATP2B4	2	269	0.064	0.88
RYR3	2	1226	0.064	0.88
NAV1	2	339	0.064	0.88
SARDH	2	327	0.064	0.88
ZZEF1	2	757	0.064	0.88
PTCH1	3	443	0.064	0.88
TENM2	3	665	0.064	0.88
WDR62	2	225	0.064	0.88
KDM4B	2	154	0.064	0.88
USP8	2	98	0.068	0.89
NNT	2	261	0.068	0.89
MYO1D	2	306	0.068	0.89
LARGE1	2	309	0.068	0.89
ATP2C2	2	652	0.068	0.89
ZRANB3	2	206	0.068	0.89
IQGAP2	2	290	0.068	0.89
ADAMTS14	2	581	0.068	0.89
B4GALNT4	3	183	0.068	0.89
CLUH	2	244	0.068	0.89
CSMD1	5	850	0.068	0.89
ATAD3C	3	235	0.072	0.92
FBF1	3	363	0.072	0.92
ARSH	2	85	0.072	0.92
EDEM1	2	129	0.072	0.92
DCBLD2	2	323	0.072	0.92
CD200R1L	2	56	0.072	0.92
SUPT16H	2	148	0.072	0.92
HAUS6	2	162	0.072	0.92
NIN	2	378	0.072	0.92
ZFR2	3	317	0.072	0.92
ABCC2	4	471	0.072	0.92
CSMD2	4	698	0.072	0.92
PPP3CC	3	79	0.076	0.93
DYRK3	3	109	0.076	0.93
PDLIM1	2	32	0.076	0.93
PRRG2	2	57	0.076	0.93
FAM234A	2	136	0.076	0.93
OR4S1	2	63	0.076	0.93
ANKLE2	3	161	0.076	0.93
DNAH6	7	970	0.076	0.93
EPHB3	2	255	0.079	0.95
BBS4	2	97	0.079	0.95
CP	2	173	0.079	0.95
NGDN	2	165	0.079	0.95
ADAMTS19	2	145	0.079	0.95
LRP2	3	736	0.079	0.95
CDHR2	2	227	0.079	0.95
MAP2	3	212	0.079	0.95
UROC1	5	339	0.079	0.95
SLC25A53	2	41	0.083	0.96
MOS	2	57	0.083	0.96
PRPF38A	2	44	0.083	0.96
SPSB4	2	59	0.083	0.96
CCDC91	2	68	0.083	0.96
OR13F1	2	133	0.083	0.96
ENTPD4	2	285	0.083	0.96
UNC13C	2	400	0.083	0.96
FURIN	3	287	0.083	0.96
ZNF516	2	215	0.083	0.96
PLXNA4	2	382	0.083	0.96
DST	5	1029	0.083	0.96
EIF2AK4	3	355	0.087	0.97
DTHD1	2	179	0.087	0.97
PLEKHH2	2	320	0.087	0.97
ITGA7	2	375	0.087	0.97
KARS	2	164	0.087	0.97
ABCC11	2	540	0.087	0.97
SDK2	2	740	0.087	0.97
PIBF1	2	209	0.087	0.97
XKRX	2	84	0.091	0.99
FAM186A	2	362	0.091	0.99
TMPO	2	204	0.091	0.99
DCST1	2	220	0.091	0.99
EFHD2	2	114	0.091	0.99
SPAG9	2	297	0.091	0.99
NPAS1	2	82	0.091	0.99
JAG2	2	151	0.091	0.99
C1orf21	2	19	0.094	1
TAF2	2	207	0.094	1
CACNB2	2	316	0.094	1
NCAPD2	2	305	0.094	1
POLRMT	2	382	0.094	1
ARHGEF16	2	256	0.098	1
MYPN	2	400	0.098	1
C1orf116	2	157	0.098	1
CES5A	2	226	0.098	1
SIL1	2	106	0.098	1
DLL3	2	125	0.098	1
DTNB	3	224	0.1	1
ACSM2B	2	216	0.1	1
RCN3	2	175	0.1	1
VPS13C	2	721	0.1	1
ALDH18A1	2	134	0.1	1
KRT38	2	137	0.1	1
MBD5	2	257	0.1	1
PAH	3	395	0.11	1
PILRA	2	52	0.11	1
C1QBP	2	47	0.11	1
FAXDC2	2	55	0.11	1
PCSK9	2	195	0.11	1
PTPRE	2	188	0.11	1
FCHSD1	2	243	0.11	1
ENPP2	2	224	0.11	1
SERPINA1	2	178	0.11	1
COL28A1	4	572	0.11	1
NEU4	2	308	0.11	1
ANKRD28	2	191	0.11	1
UNC13D	2	418	0.11	1
SVIL	3	442	0.11	1
ITGAD	3	306	0.11	1
PLAA	2	128	0.12	1
LZTS1	2	188	0.12	1
CDAN1	2	404	0.12	1
COL1A2	2	363	0.12	1
PTK2B	2	283	0.12	1
MTX2	2	35	0.12	1
ADAM30	2	169	0.12	1
MYO18A	2	582	0.12	1
MYBPC3	2	452	0.12	1
CLCNKA	2	257	0.12	1
OR6C4	2	101	0.12	1
AJUBA	2	171	0.12	1
EXTL1	4	290	0.12	1
FAT1	3	981	0.12	1
TIAM1	3	477	0.12	1
RABL6	2	168	0.12	1
POLD1	2	352	0.12	1
ZNF410	2	55	0.12	1
ILDR1	3	211	0.13	1
KIF16B	3	407	0.13	1
TMEM70	2	39	0.13	1
ZNF335	2	315	0.13	1
ARAP1	2	522	0.13	1
PWP1	2	149	0.13	1
OPLAH	2	474	0.13	1
KIDINS220	3	332	0.13	1
CCAR2	2	170	0.13	1
SPNS1	2	132	0.13	1
CC2D2A	2	307	0.13	1
FER1L6	4	524	0.13	1
MAST4	3	421	0.13	1
GPR84	3	236	0.14	1
ARHGEF19	3	369	0.14	1
SYTL4	2	40	0.14	1
SPATA25	2	30	0.14	1
PTGR2	2	110	0.14	1
TBCC	2	56	0.14	1
IL1R2	2	105	0.14	1
TSKS	2	197	0.14	1
SLC4A9	2	226	0.14	1
ANKRD27	2	345	0.14	1
OTOP3	2	219	0.14	1
TMEM82	2	147	0.14	1
ACSF3	2	262	0.14	1
NXPE4	2	150	0.14	1
WWC2	3	260	0.14	1
COL7A1	3	794	0.14	1
TBC1D9	2	173	0.14	1
ACTN4	2	196	0.14	1
DENND1C	2	150	0.14	1
IGSF9	3	278	0.14	1
MYO15A	6	1035	0.14	1
FAM19A4	2	56	0.15	1
KBTBD13	2	143	0.15	1
CLDN3	2	79	0.15	1
MOCOS	2	265	0.15	1
PNPO	2	48	0.15	1
IRX6	2	127	0.15	1
RRBP1	2	423	0.15	1
CLNK	2	152	0.15	1
DNAH7	2	1214	0.15	1
PRG3	2	87	0.15	1
CHRNE	2	316	0.15	1
PYGM	2	420	0.15	1
PIEZO2	3	665	0.15	1
LAMC3	2	439	0.15	1
SLC6A9	3	162	0.15	1
CPAMD8	3	391	0.15	1
PLS1	3	322	0.16	1
RGS22	2	175	0.16	1
MYH7B	2	1150	0.16	1
CDK15	2	162	0.16	1
MROH2A	2	523	0.16	1
C8orf34	2	188	0.16	1
CTNNA3	2	283	0.16	1
ZNF211	2	138	0.16	1
GPC6	2	169	0.16	1
KIAA1614	2	213	0.16	1
GTF3C1	2	341	0.16	1
GALNS	2	166	0.16	1
DVL1	3	257	0.16	1
ITPR1	3	384	0.16	1
FBN3	5	683	0.16	1
VIT	3	325	0.17	1
LY6G5B	2	40	0.17	1
C1orf112	2	141	0.17	1
LRRC40	2	205	0.17	1
DLD	2	144	0.17	1
OGFOD2	2	191	0.17	1
LAMA3	2	924	0.17	1
KIAA0232	3	196	0.17	1
TNXB	3	1070	0.17	1
ZNF620	2	49	0.17	1
CFAP65	2	492	0.17	1
ARMC9	2	149	0.17	1
KIAA0368	2	362	0.17	1
PKD2L2	4	162	0.17	1
NBEAL1	4	471	0.17	1
DNAH2	4	1249	0.17	1
HERC1	3	626	0.17	1
DNAH10	5	1236	0.17	1
KIAA1324L	2	284	0.18	1
TOGARAM1	2	366	0.18	1
NOC3L	2	165	0.18	1
LIN37	2	99	0.18	1
KDM6B	2	332	0.18	1
GRID2IP	2	223	0.18	1
MASP2	7	312	0.18	1
ZAN	2	487	0.18	1
SCUBE2	3	383	0.19	1
MRPS12	2	73	0.19	1
RTN4	2	247	0.19	1
FNDC7	2	190	0.19	1
ATP12A	2	394	0.19	1
SLC12A4	2	386	0.19	1
EXOC8	2	55	0.19	1
FOXK1	2	196	0.19	1
BOD1L1	2	510	0.19	1
C16orf62	4	314	0.19	1
G3BP1	3	118	0.2	1
PUS3	2	85	0.2	1
PLEKHD1	2	168	0.2	1
PNPLA3	2	168	0.2	1
FAM171A2	2	112	0.2	1
CCDC39	2	200	0.2	1
TMEM214	2	193	0.2	1
TRAP1	2	397	0.2	1
NUP153	2	273	0.2	1
BDP1	3	480	0.2	1
SLITRK2	2	75	0.2	1
TCF3	2	294	0.2	1
NEBL	2	235	0.2	1
USP6	2	323	0.2	1
TRPV4	3	332	0.2	1
UTP20	3	476	0.2	1
DNAJB8	2	86	0.21	1
SHKBP1	2	331	0.21	1
SLC6A7	2	205	0.21	1
ARHGEF18	2	289	0.21	1
HMCN1	5	1603	0.21	1
SH3TC1	2	381	0.21	1
TYR	3	283	0.22	1
SURF6	2	144	0.22	1
MIOX	2	233	0.22	1
PDE11A	2	294	0.22	1
RIN2	3	317	0.22	1
DZIP3	2	198	0.22	1
PCDHGA3	2	315	0.22	1
DDX10	2	177	0.23	1
EPHA3	2	248	0.23	1
PRIMPOL	2	139	0.23	1
KRT33A	2	201	0.23	1
TTC14	2	303	0.23	1
AGBL3	2	282	0.23	1
ATP7B	2	644	0.23	1
CRAT	2	238	0.23	1
AXDND1	2	216	0.24	1
TRMT44	2	260	0.24	1
UNC5CL	2	260	0.24	1
SYDE2	2	255	0.24	1
CERCAM	2	348	0.24	1
CXorf56	2	12	0.25	1
TTF2	2	269	0.25	1
CYP1A2	2	313	0.25	1
NDUFV3	2	180	0.25	1
CADPS2	2	245	0.25	1
C5orf34	2	149	0.25	1
LRRIQ3	2	187	0.25	1
NAT10	3	367	0.25	1
MTCH2	2	28	0.25	1
HTT	2	560	0.25	1
ANKRD65	2	37	0.26	1
TIMELESS	2	525	0.26	1
ASTN2	3	355	0.26	1
CRMP1	2	142	0.26	1
DOCK11	2	126	0.26	1
KRT6B	2	280	0.27	1
MEX3D	2	86	0.27	1
DDR1	2	285	0.27	1
ARID4B	2	109	0.27	1
CSRP3	2	41	0.28	1
RND1	2	66	0.28	1
GTPBP4	2	208	0.28	1
HSD17B2	2	193	0.28	1
MAPK12	2	156	0.28	1
FMO2	2	208	0.28	1
DOCK8	2	827	0.28	1
EVC2	2	283	0.28	1
COL6A2	2	625	0.28	1
KIAA1257	2	174	0.28	1
ERBIN	2	224	0.28	1
PLCG2	2	345	0.28	1
ATG4C	3	353	0.29	1
C12orf4	2	55	0.29	1
PSMA8	2	84	0.29	1
SLC22A3	2	184	0.29	1
PLEKHO1	2	105	0.29	1
USP53	2	229	0.29	1
SPATA13	3	466	0.29	1
PMFBP1	2	212	0.29	1
LAMB2	2	476	0.29	1
TULP4	3	508	0.29	1
UMODL1	2	364	0.29	1
CCDC168	2	345	0.29	1
HSPA4L	2	236	0.3	1
OR51G2	2	221	0.3	1
ADD3	2	382	0.3	1
DOCK2	2	237	0.3	1
DNAAF5	2	177	0.3	1
SH2B3	3	302	0.31	1
ABLIM3	3	428	0.31	1
CEP83	2	173	0.31	1
CYP4F3	2	353	0.31	1
CELSR3	3	832	0.31	1
F13A1	2	134	0.31	1
SLC26A1	2	332	0.31	1
RELN	3	733	0.32	1
FBXO17	4	112	0.32	1
VEGFB	3	156	0.33	1
DCT	2	151	0.33	1
GPR142	2	339	0.33	1
ARFGEF1	2	136	0.33	1
BRDT	2	236	0.34	1
SYN3	2	229	0.34	1
KIF15	2	282	0.34	1
ACTR8	2	166	0.34	1
CLSTN2	2	281	0.34	1
PAPPA2	2	208	0.34	1
CDHR5	2	286	0.34	1
POLA1	2	92	0.34	1
GLOD4	2	158	0.35	1
ALDH16A1	3	296	0.35	1
PZP	2	215	0.35	1
PRRC2A	2	577	0.35	1
SBF2	2	280	0.35	1
SPTBN2	2	591	0.35	1
ADAMTSL1	2	557	0.35	1
KIF26B	2	468	0.35	1
SPATA4	2	155	0.36	1
GIF	2	112	0.36	1
GOLIM4	2	168	0.36	1
HEYL	2	169	0.36	1
DYNC2H1	3	851	0.36	1
VNN1	2	113	0.36	1
ATP13A4	2	244	0.36	1
CSPG4	3	463	0.36	1
HLA-DQB2	2	54	0.37	1
ARFIP1	2	126	0.37	1
RARA	2	92	0.37	1
C9orf84	3	342	0.38	1
PNMT	5	224	0.38	1
MANF	4	53	0.38	1
ZFP30	2	115	0.38	1
RIMS3	2	155	0.38	1
MCPH1	2	474	0.38	1
VPS13B	3	815	0.38	1
NPHS1	2	230	0.38	1
SCUBE1	2	287	0.38	1
PTGFR	2	44	0.38	1
ZNF221	2	231	0.42	1
RGL3	2	319	0.42	1
ADAMTS18	3	595	0.42	1
TENM4	3	996	0.42	1
DDX60L	3	304	0.42	1
NOTCH2	3	456	0.42	1
SH2D4A	2	198	0.42	1
GIMAP6	2	104	0.42	1
AKAP3	2	215	0.42	1
BAZ2B	2	441	0.42	1
SRP72	2	100	0.42	1
TLN2	2	646	0.42	1
AKAP13	2	663	0.42	1
DHTKD1	3	165	0.42	1
TNRC18	2	633	0.42	1
PIGM	2	83	0.45	1
CYB5RL	2	79	0.45	1
POLR3F	2	42	0.45	1
ARNTL2	2	204	0.45	1
CFAP126	2	117	0.45	1
USP25	3	266	0.45	1
COL6A1	2	468	0.45	1
OTOGL	4	584	0.45	1
ANKS6	2	193	0.45	1
NUP210	3	519	0.45	1
EVPL	5	684	0.45	1
KMT2D	2	746	0.45	1
FAM133B	2	66	0.49	1
PROKR1	2	126	0.49	1
CLDN20	2	58	0.49	1
GORASP1	2	157	0.49	1
WDSUB1	2	255	0.49	1
METTL17	2	196	0.49	1
INTS2	3	133	0.49	1
LMO7	3	485	0.49	1
TRPM1	2	439	0.49	1
DGCR14	2	120	0.49	1
CCDC129	2	294	0.49	1
COL5A3	2	376	0.49	1
ATG2A	3	511	0.49	1
HSPG2	3	1577	0.49	1
LRP5	2	425	0.49	1
SPEN	2	563	0.49	1
SMIM3	2	26	0.53	1
FANCM	2	551	0.53	1
CEP44	2	239	0.53	1
S100A16	2	66	0.53	1
RIOK2	2	172	0.53	1
FAM126A	2	193	0.53	1
TMEM237	2	101	0.53	1
RANBP17	2	402	0.53	1
DOCK6	2	752	0.53	1
CLASP2	2	250	0.53	1
PRKN	2	274	0.57	1
HBM	2	96	0.57	1
ZNF467	3	177	0.57	1
ZNF530	2	91	0.57	1
RGS3	2	328	0.57	1
MATN2	2	304	0.57	1
ZFYVE26	2	529	0.57	1
MYH6	2	644	0.57	1
TJP3	2	391	0.57	1
BIRC6	2	528	0.57	1
GAS2L2	2	297	0.57	1
FAM19A3	2	83	0.6	1
SLC18A1	2	253	0.6	1
DNASE1	3	249	0.6	1
SLC24A4	2	204	0.6	1
ASTN1	2	302	0.6	1
TNC	2	663	0.6	1
BAIAP2L2	2	130	0.6	1
MYO7A	2	930	0.6	1
FAM83C	2	193	0.6	1
CREB3L1	2	213	0.6	1
VWA5B2	3	273	0.6	1
PMVK	2	65	0.64	1
DPY19L4	2	202	0.64	1
MPZL3	2	158	0.64	1
MDGA1	2	193	0.64	1
XAB2	2	280	0.64	1
DDX31	2	215	0.64	1
DOCK9	2	387	0.64	1
PIK3C2B	2	541	0.64	1
ATP10B	2	392	0.64	1
HYDIN	2	987	0.64	1
DNMT3A	2	145	0.64	1
IFT46	3	93	0.68	1
DPYD	3	248	0.68	1
RBP5	2	23	0.68	1
WRN	2	309	0.68	1
TRIOBP	2	654	0.68	1
PDLIM2	2	198	0.68	1
NOD1	2	301	0.68	1
MCUB	3	172	0.72	1
MYH13	3	743	0.72	1
DNAH9	2	1071	0.72	1
INSC	2	280	0.72	1
SERINC2	2	297	0.72	1
DOCK3	2	436	0.72	1
ROBO3	2	398	0.72	1
HEATR1	2	607	0.72	1
XIRP1	2	489	0.72	1
XKR9	3	198	0.76	1
LGI3	2	113	0.76	1
AHCTF1	2	376	0.76	1
AHNAK	2	1203	0.76	1
COPE	2	169	0.76	1
RRP12	2	321	0.76	1
PNKD	2	323	0.79	1
EPHA8	3	522	0.79	1
CHRD	2	240	0.79	1
CUL9	2	622	0.79	1
ZC3H18	2	391	0.83	1
TUBAL3	2	171	0.83	1
GUCY2C	2	199	0.83	1
TDRD6	2	659	0.83	1
ACE	2	597	0.83	1
ZNRF3	2	291	0.83	1
USH2A	2	1417	0.83	1
CHEK2	2	197	0.87	1
PMS2	2	269	0.87	1
OTOG	2	995	0.87	1
TNS2	3	349	0.91	1
AK9	2	375	0.91	1
MCM2	2	304	0.91	1
RBM42	2	90	0.94	1
FSCN2	2	295	0.94	1
PTPRQ	2	332	0.94	1
KCNH6	2	393	0.94	1
MYH1	3	859	0.98	1
ADAMTS20	3	407	0.98	1
SRA1	2	86	1	1
PGAP2	2	161	1	1
TTC33	2	96	1	1
CNMD	2	161	1	1
RIBC2	2	185	1	1
DCLK2	2	121	1	1
ZSCAN30	2	218	1	1
VOPP1	2	120	1	1
MYO9A	3	480	1	1
EPHA5	2	199	1	1
ZNF142	2	414	1	1
FAM160B2	2	237	1	1
PDE1C	2	185	1	1
aProxECAT enrichment test weighted statistics [47] using genomic control factor to take into account population stratification [48].
bBenjamini-Hochberg False-Discovery Rate [49].

## Sheet: Table S3
Table S3. Burden of rare deleterious variants identified from TCGA melanoma and kidney cancer series in the 13 candidate CMM and/or RCC susceptibility genes.
Chr	Start	End	Ref	Alt	Gene	Variant type	dbSNP	Reference transcript	Nucleotide change	Amino acid change	CADD	COSMIC_ID	COSMIC_DIS	ClinVar_SIG	ClinVar_DIS	ClinVar_ID	ClinVar_DB	ClinVar_DBID	AF_popmax	Series
chr1	9721248	9721248	C	T	PIK3CD	nonsynonymous SNV	rs754072203	NM_005026	c.C1811T	p.T604M	33	.	.	.	.	.	.	.	0.0002	KIRP
chr1	9722087	9722087	C	T	PIK3CD	nonsynonymous SNV	rs765640030	NM_005026	c.C2168T	p.A723V	23.6	COSM4624168;COSM4624169	1(large_intestine)	.	.	.	.	.	6.68e-05	SKCM
chr1	11114417	11114417	G	A	MTOR	nonsynonymous SNV	rs764817339	NM_004958	c.C7201T	p.H2401Y	24.9	.	.	.	.	.	.	.	8.969e-06	KIRC
chr1	11115394	11115394	A	C	MTOR	splice donor	rs761527176	NM_004958	c.7089+2T>G	.	25.1	.	.	.	.	.	.	.	8.954e-06	KIRP
chr1	11130641	11130641	G	A	MTOR	nonsynonymous SNV	rs142403193	NM_004958	c.C5501T	p.T1834M	22.8	.	.	.	.	.	.	.	0.0007	SKCM
chr1	11144692	11144692	C	T	MTOR	nonsynonymous SNV	rs199612643	NM_004958	c.G4828A	p.E1610K	35	.	.	.	.	.	.	.	0.0002	SKCM
chr1	11210840	11210840	C	T	MTOR	nonsynonymous SNV	rs753162263	NM_004958	c.G3628A	p.D1210N	23.5	.	.	.	.	.	.	.	1.805e-05	SKCM
chr1	11212452	11212452	G	A	MTOR	nonsynonymous SNV	rs758202360	NM_004958	c.C3421T	p.R1141C	29.6	.	.	.	.	.	.	.	5.807e-05	SKCM
chr21	41991149	41991149	-	G	ZBTB21	frameshift insertion	rs752527531	NM_001098402	c.2946dupC	p.S983Lfs*19	.	.	.	.	.	.	.	.	8.972e-06	SKCM
chr21	41991925	41991925	C	T	ZBTB21	nonsynonymous SNV	rs779007688	NM_001098402	c.G2171A	p.C724Y	27.2	.	.	.	.	.	.	.	.	SKCM
chr21	41992301	41992301	C	T	ZBTB21	nonsynonymous SNV	rs376613040	NM_001098402	c.G1795A	p.G599S	33	.	.	.	.	.	.	.	0.0001	KIRP
chr22	19188085	19188085	G	A	CLTCL1	stopgain	.	NM_007098	c.C4330T	p.Q1444X	45	.	.	.	.	.	.	.	.	KIRP
chr22	19219929	19219929	C	T	CLTCL1	nonsynonymous SNV	rs188611399	NM_007098	c.G2875A	p.V959I	25.5	COSM4102546;COSM4102547	1(stomach)	.	.	.	.	.	0.0012	KIRP
chr22	19222709	19222710	CT	-	CLTCL1	frameshift deletion	rs782614567	NM_007098	c.2392_2393del	p.R798Vfs*2	.	.	.	.	.	.	.	.	2.113e-05	KIRP
chr22	19233535	19233535	C	T	CLTCL1	nonsynonymous SNV	rs375394134	NM_007098	c.G1255A	p.G419R	33	.	.	.	.	.	.	.	0.0008	SKCM
chr22	19234688	19234688	C	T	CLTCL1	nonsynonymous SNV	rs199652160	NM_007098	c.G988A	p.E330K	25.9	.	.	other	not_provided	RCV000413114.2	MedGen	CN221809	0.0024	KIRP, SKCM
chr11	129873041	129873041	C	T	NFRKB	nonsynonymous SNV	rs757611075	NM_006165	c.G2681A	p.R894Q	27.1	.	.	.	.	.	.	.	6.668e-05	KIRC
chr11	129883173	129883173	G	A	NFRKB	nonsynonymous SNV	rs151192421	NM_006165	c.C925T	p.L309F	24.7	.	.	.	.	.	.	.	0.0014	KIRC (2), SKCM
chr22	41093042	41093042	C	G	EP300	nonsynonymous SNV	rs767107086	NM_001429	c.C38G	p.A13G	22.5	.	.	.	.	.	.	.	8.973e-06	KIRC
chr22	41126033	41126033	C	T	EP300	nonsynonymous SNV	rs756328815	NM_001429	c.C899T	p.P300L	26.8	COSM4385238	1(haematopoietic_and_lymphoid_tissue)	.	.	.	.	.	0.0002	KIRC
chr22	41135824	41135824	A	C	EP300	nonsynonymous SNV	rs765266179	NM_001429	c.A1540C	p.M514L	22.7	.	.	Uncertain significance	Rubinstein-Taybi_syndrome	RCV000284773.1	MedGen:OMIM:Orphanet:SNOMED_CT	C0035934:180849:ORPHA353277:45582004	1.791e-05	SKCM
chr22	41149147	41149147	C	T	EP300	nonsynonymous SNV	rs201480900	NM_001429	c.C2351T	p.P784L	23.2	COSM5608368	1(skin)	.	.	.	.	.	0.0002	SKCM
chr22	41157262	41157262	G	A	EP300	nonsynonymous SNV	rs759315982	NM_001429	c.G3355A	p.D1119N	33	COSM1034540	1(endometrium)	.	.	.	.	.	5.799e-05	KIRP
chr22	41178393	41178393	C	T	EP300	stopgain	rs778884302	NM_001429	c.C6682T	p.Q2228X	46	.	.	.	.	.	.	.	8.968e-06	KIRC
chr16	70663765	70663765	G	A	MTSS2	nonsynonymous SNV	rs749003640	NM_138383	c.C2156T	p.P719L	24.5	COSM4703684	1(large_intestine)	.	.	.	.	.	0.0012	KIRP
chr16	70664615	70664615	T	C	MTSS2	nonsynonymous SNV	rs147433916	NM_138383	c.A1454G	p.D485G	23.9	.	.	.	.	.	.	.	0.0019	SKCM
chr16	70664948	70664948	C	T	MTSS2	nonsynonymous SNV	rs548110920	NM_138383	c.G1277A	p.R426Q	34	.	.	.	.	.	.	.	0.0012	KIRC
chr3	47084114	47084114	A	G	SETD2	nonsynonymous SNV	rs148097513	NM_001349370	c.T5534C	p.M1845T	25.3	.	.	.	.	.	.	.	0.0015	KIRC, KIRP, SKCM
chr3	47121407	47121407	T	C	SETD2	nonsynonymous SNV	rs114719990	NM_001349370	c.A3097G	p.T1033A	23.6	.	.	not provided	not_specified	RCV000122029.1	MedGen	CN169374	0.0015	KIRP, SKCM
chr3	47123221	47123221	C	T	SETD2	nonsynonymous SNV	rs201984344	NM_001349370	c.G1283A	p.R428H	32	.	.	.	.	.	.	.	0.0009	KIRP
chr3	47123224	47123224	C	T	SETD2	nonsynonymous SNV	rs191313431	NM_001349370	c.G1280A	p.R427K	26.6	.	.	.	.	.	.	.	0.0005	KIRP
chr9	104100180	104100180	G	A	SMC2	nonsynonymous SNV	rs753576647	NM_001042550	c.G568A	p.A190T	22.9	.	.	.	.	.	.	.	9.842e-06	SKCM
chr9	104101961	104101961	A	G	SMC2	nonsynonymous SNV	rs567910817	NM_001042550	c.A638G	p.E213G	29.2	.	.	.	.	.	.	.	0.0001	KIRP (2)
chr9	104114732	104114732	T	A	SMC2	nonsynonymous SNV	rs770031875	NM_001042550	c.T1574A	p.L525H	29.8	.	.	.	.	.	.	.	2.693e-05	SKCM
chr9	104134502	104134502	G	A	SMC2	nonsynonymous SNV	rs759373262	NM_001042550	c.G3196A	p.D1066N	24.9	.	.	.	.	.	.	.	8.983e-06	SKCM
chr20	2705672	2705672	G	C	EBF4	nonsynonymous SNV	rs766860031	NM_001110514	c.G221C	p.R74P	33	.	.	.	.	.	.	.	.	KIRC
Variants are ordered by ascending q-values of the candidate gene they belong to, that is the Benjamini-Hochberg corrected ProxECAT-weighted statistics [49] from the gene-based test of enrichment in rare (AF<=0.25%) exonic variants predicted to be deleterious in our series of 46 cases with CMM and RCC compared to external controls of similar ancestry. Within a given gene, variants are ordered by a…

## Sheet: Table S4
Table S4. Set of 41 rare deleterious variants observed in the 13 candidate CMM and/or RCC susceptibility genes with additional annotations.
Chr	Start	End	Ref	Alt	HGNC Gene Symbol	Accession Number	Exonic Function	Reference transcript	Nucleotide change	Amino acid change	CADD	COSMIC_ID	COSMIC_DIS	AF_cases	AF_FrEx	AF_nc_nwe	AF_popmax	Cases IDs	Independant cancer series*
chr1	9715647	9715647	A	G	PIK3CD	.	nonsynonymous SNV	NM_005026	c.A248G	p.E83G	25	.	.	0.01	.	.	.	C25
chr1	9715709	9715709	C	T	PIK3CD	.	nonsynonymous SNV	NM_005026	c.C310T	p.R104C	35	.	.	0.01	.	2.60417e-05	8.929e-06	C21
chr1	11130641	11130641	G	A	MTOR	rs142403193	nonsynonymous SNV	NM_004958	c.C5501T	p.T1834M	22.8	.	.	0.02	.	0.000938237	0.0007	C26, C37	SKCM (2)
chr1	11238522	11238522	G	A	MTOR	rs751242124	nonsynonymous SNV	NM_004958	c.C1882T	p.R628C	28.9	.	.	0.01	.	.	5.437e-05	C36
chr1	11248030	11248030	T	A	MTOR	rs761323069	nonsynonymous SNV	NM_004958	c.A905T	p.D302V	23.1	.	.	0.01	.	.	0.0003	C18
chr20	57365381	57365381	C	T	RAE1	rs755561880	nonsynonymous SNV	NM_003610	c.C314T	p.S105L	31	COSM1028351	1(endometrium)	0.01	.	.	6.487e-05	C17
chr20	57365432	57365432	A	G	RAE1	.	nonsynonymous SNV	NM_003610	c.A365G	p.Q122R	20.6	.	.	0.01	.	.	.	C16
chr21	41991340	41991340	G	A	ZBTB21	rs368359632	nonsynonymous SNV	NM_001098402	c.C2756T	p.T919M	25.3	COSM4101723	1(stomach)	0.01	.	.	0.0007	C16
chr21	41992058	41992058	G	A	ZBTB21	rs371004245	nonsynonymous SNV	NM_001098402	c.C2038T	p.R680C	26.5	.	.	0.01	.	0.000106969	0.0001	C33
chr21	41992762	41992762	C	T	ZBTB21	.	nonsynonymous SNV	NM_001098402	c.G1334A	p.R445H	30	.	.	0.01	.	5.0782e-05	3.522e-05	C28
chr11	124753942	124753942	G	A	ESAM	rs760488150	nonsynonymous SNV	NM_138961	c.C877T	p.R293W	34	.	.	0.01	.	5.31011e-05	3.287e-05	C04
chr11	124754658	124754658	G	A	ESAM	rs200924772	nonsynonymous SNV	NM_138961	c.C713T	p.T238M	33	.	.	0.01	0.00087108	7.64098e-05	0.0002	C27
chr4	165103020	165103020	T	G	TMEM192	.	nonsynonymous SNV	NM_001100389	c.A104C	p.Q35P	22.9	.	.	0.01	.	.	.	C34
chr4	165103021	165103021	G	A	TMEM192	.	stopgain	NM_001100389	c.C103T	p.Q35X	35	.	.	0.01	.	.	.	C09
chr22	19210459	19210459	C	T	CLTCL1	rs781878409	nonsynonymous SNV	NM_007098	c.G3116A	p.R1039Q	32	.	.	0.01	.	.	0.0012	C27
chr22	19219929	19219929	C	T	CLTCL1	rs188611399	nonsynonymous SNV	NM_007098	c.G2875A	p.V959I	25.5	COSM4102546;COSM4102547	1(stomach)	0.01	.	0.000203417	0.0012	C08	KIRP (2)
chr22	19224006	19224006	T	G	CLTCL1	rs782728804	nonsynonymous SNV	NM_007098	c.A2177C	p.D726A	29.5	.	.	0.01	.	.	8.848e-06	C23
chr22	19226346	19226346	T	C	CLTCL1	rs201280856	nonsynonymous SNV	NM_007098	c.A1820G	p.H607R	25.5	.	.	0.01	.	0.000254349	0.0004	C23
chr22	19233264	19233264	C	A	CLTCL1	rs782774942	nonsynonymous SNV	NM_007098	c.G1423T	p.A475S	23.6	.	.	0.01	.	.	6.457e-05	C05
chr22	19234672	19234672	A	G	CLTCL1	.	nonsynonymous SNV	NM_007098	c.T1004C	p.V335A	25.3	.	.	0.01	.	.	.	C13
chr11	129872957	129872957	G	A	NFRKB	.	nonsynonymous SNV	NM_006165	c.C2765T	p.P922L	31	.	.	0.01	.	.	.	C35
chr11	129874521	129874521	G	A	NFRKB	rs200192480	nonsynonymous SNV	NM_006165	c.C2113T	p.P705S	23.9	.	.	0.01	.	.	3.518e-05	C15	fNTMC (1 family)
chr11	129884816	129884816	G	A	NFRKB	rs755726394	nonsynonymous SNV	NM_006165	c.C746T	p.A249V	22.9	.	.	0.01	.	.	6.155e-05	C10
chr22	41117808	41117808	C	T	EP300	.	nonsynonymous SNV	NM_001429	c.C716T	p.P239L	21.3	.	.	0.01	.	.	.	C43
chr22	41137724	41137724	C	T	EP300	.	nonsynonymous SNV	NM_001429	c.C1694T	p.T565I	24.9	.	.	0.01	.	.	.	C01
chr22	41149147	41149147	C	T	EP300	rs201480900	nonsynonymous SNV	NM_001429	c.C2351T	p.P784L	23.2	COSM5608368	1(skin)	0.01	.	7.59494e-05	0.0002	C46	SKCM (1)
chr16	70663765	70663765	G	A	MTSS2	rs749003640	nonsynonymous SNV	NM_138383	c.C2156T	p.P719L	24.5	COSM4703684	1(large_intestine)	0.01	.	0.000174386	0.0013	C13	KIRP (1)
chr16	70664615	70664615	T	C	MTSS2	rs147433916	nonsynonymous SNV	NM_138383	c.A1454G	p.D485G	23.9	.	.	0.01	0.00174216	0.00022965	0.0021	C44	SKCM (1)
chr16	70665044	70665044	C	T	MTSS2	rs549028223	nonsynonymous SNV	NM_138383	c.G1181A	p.R394Q	26.1	.	.	0.01	.	5.45911e-05	0.0024	C46
chr16	70679820	70679820	C	G	MTSS2	rs768341867	nonsynonymous SNV	NM_138383	c.G348C	p.K116N	29.1	.	.	0.01	.	.	8.913e-06	C02
chr3	47046509	47046509	C	T	SETD2	rs766193321	nonsynonymous SNV	NM_001349370	c.G6944A	p.G2315E	33	.	.	0.01	.	2.55925e-05	8.837e-06	C11
chr3	47046543	47046543	G	T	SETD2	.	nonsynonymous SNV	NM_001349370	c.C6910A	p.P2304T	25.9	.	.	0.01	.	.	.	C37
chr3	47084114	47084114	A	G	SETD2	rs148097513	nonsynonymous SNV	NM_001349370	c.T5534C	p.M1845T	25.3	.	.	0.01	0.00087108	0.00132033	0.0016	C32	KIRC (3) - KIRP (1) - SKCM (1)
chr3	47121407	47121407	T	C	SETD2	rs114719990	nonsynonymous SNV	NM_001349370	c.A3097G	p.T1033A	23.6	.	.	0.01	0.00174216	0.00211003	0.0015	C27	SKCM (3) - KIRP (1)
chr3	47123308	47123308	C	G	SETD2	.	nonsynonymous SNV	NM_001349370	c.G1196C	p.R399T	25.8	.	.	0.01	.	.	.	C37
chr9	104114033	104114033	C	T	SMC2	.	nonsynonymous SNV	NM_001042550	c.C1484T	p.T495I	20.6	.	.	0.01	.	.	.	C38
chr9	104125007	104125007	G	A	SMC2	rs147960477	nonsynonymous SNV	NM_001042550	c.G2353A	p.A785T	23	.	.	0.02	0.000878735	0.000155658	0.0009	C06, C31
chr9	104139220	104139220	A	G	SMC2	.	nonsynonymous SNV	NM_001042550	c.A3499G	p.T1167A	23.9	.	.	0.01	.	.	.	C39
chr20	2706020	2706020	G	A	EBF4	rs202097996	nonsynonymous SNV	NM_001110514	c.G329A	p.R110Q	21	.	.	0.01	0.00087108	5.67151e-05	9.934e-05	C37
chr20	2706211	2706211	C	A	EBF4	.	nonsynonymous SNV	NM_001110514	c.C349A	p.L117M	23.3	.	.	0.01	.	.	.	C30
chr20	2755749	2755749	G	A	EBF4	rs369331115	nonsynonymous SNV	NM_001110514	c.G1651A	p.A551T	32	.	.	0.01	.	.	.	C30
This Table is the same as Table 4 with 4 more columns: Exonic Function, COSMIC_ID, COSMIC_DIS and Case IDs. Variants are ordered by ascending q-values of the candidate gene they belong to, that is the Benjamini-Hochberg adjusted ProxECAT-weighted statistics [47] from the gene-based test of enrichment in rare (AF<=0.25%) exonic variants predicted to be deleterious in our series of 46 cases with CM…
